# Supplementary material for: Consumption of foods with the Keyhole front-of-pack nutrition label: potential impact on energy and nutrient intakes of Swedish adolescents
Source: Public Health Nutr. 2022 Sep 30;25(12):3279–90. doi: 10.1017/S1368980022002178 (PMC9991761; doi:10.1017/S1368980022002178)
Supplement: Supplementary file 1 [file S1368980022002178sup.zip]

Archive with 2 entries (2 files):
- S1368980022002178sup001.docx
- S1368980022002178sup002.docx
